# Supplementary material for: Effects of Physalis philadelphica Lam. Husk Infusion on Obesity and Associated Metabolic Disturbances in an Experimental Model
Source: Int J Mol Sci. 2026 Jul 22;27(14):6500. doi: 10.3390/ijms27146500 (PMC13410684; doi:10.3390/ijms27146500)
Supplement: Supplementary file 1 [file ijms-27-06500-s001.zip]

Archive with 1 entries (1 files):
- ijms-4329912-supplementary.pdf
